# Supplementary material for: Warmer Temperature and Spatiotemporal Dynamics during Primary Succession on Tropical Coastal Dunes
Source: Plants (Basel). 2022 Nov 9;11(22):3029. doi: 10.3390/plants11223029 (PMC9697752; doi:10.3390/plants11223029)
Supplement: Supplementary file 1 [file plants-11-03029-s001.zip]

Archive with 1 entries (1 files):
- plants-1984903-supplementary.pdf
